# Supplementary material for: Effect of the Formation of Hydrophilic and Hydrophobic–Hydrophilic Associates on the Behavior of Copolymers of N-Vinylpyrrolidone with Methyl Acrylate in Aqueous Solutions
Source: Polymers (Basel). 2024 Feb 21;16(5):584. doi: 10.3390/polym16050584 (PMC10934458; doi:10.3390/polym16050584)
Supplement: Supplementary file 1 [file polymers-16-00584-s001.zip]

Archive with 1 entries (1 files):
- polymers-2833952-supplementary.pdf
